# Supplementary material for: Nutritional predictors of lymphatic filariasis progression: Insights from a machine learning approach
Source: PLoS One. 2025 Mar 26;20(3):e0320640. doi: 10.1371/journal.pone.0320640 (PMC11940799; doi:10.1371/journal.pone.0320640)
Supplement: S1 File — This dataset contains socio-demographic, clinical, and nutritional data from individuals affected by lymphatic filariasis (LF) in Ghana. It includes information on age, gender, community, marital status, education, occupation, disease stage, wound presence, and comorbid conditions. It also provides dietary diversity scores (DDS), vitamin levels (B12, A, E, K), and their categorical classifications. (CSV) [file pone.0320640.s001.CSV]

PID	Community	Age	Gender	MaritalStatus	Education	Occupation	LF_Stage	Wound	MedCond	Alcoholic	Smoker	PhyAct	Hb	Anemia	Height	Weight	BMI	BMI_Cat	WaistCirc	HipCirc	WHR	WHR_ct	VisceralFat	BodyFat	SystolicBP	DiastolicBP	BP	SGA	kCal	kCalCat	Protein	ProteinCat	Fat	FatCat	Carb	CarbCat	Ca	Ca_ct	Fe	Fe_ct	Mg	Mg_ct	P	P_ct	K	K_ct	Na	Na_ct	Zn
1	Ampatano	44	Female	Unmarried	Up to basic	Unemployed	Early	Yes	No	No	No	High	11.6	Anemic	168	51.8	18.4	Underweight	75	84	0.89	High	2	16.3	112	66	Normal	Malnourished	1196.2	Inadequate	54.5	Inadequate	16.3	Inadequate	212	Inadequate	186.1	Inadequate	5.9	Inadequate	251.4	Inadequate	957.2	Adequate	2266.9	Inadequate	2195.2	Adequate	4.5
2	Ampatano	68	Female	Unmarried	Up to basic	Farming	Early	No	No	No	No	Moderate	10	Anemic	151	49.3	21.6	Normal	80	86.5	0.92	High	6	28.6	120	61	Normal	At risk	2640	Adequate	69.3	Inadequate	64.8	Adequate	457.4	Adequate	800.7	Inadequate	17.1	Adequate	427.2	Adequate	1299.1	Adequate	3794.5	Inadequate	3020.1	Adequate	9.1
3	Ampatano	30	Female	Unmarried	Up to basic	Farming	Early	No	No	Yes	No	Low	13.7	Normal	156.5	70.5	28.8	Overweight	86.5	104	0.83	Moderate	7	41.2	139	95	Hypertensive	Normal	1994.5	Inadequate	43.6	Inadequate	71.7	Adequate	304.7	Inadequate	226.2	Inadequate	11.2	Inadequate	249	Inadequate	799.9	Adequate	2509.9	Inadequate	2608.5	Adequate	4.8
4	Ampatano	54	Female	Unmarried	Up to basic	Fishery	Early	No	No	Yes	No	High	11.6	Anemic	159	82.9	32.8	Obese	107.5	119	0.9	High	11	47	126	69	Normal	Normal	1329.9	Inadequate	70.7	Inadequate	35.3	Inadequate	182.5	Inadequate	219.5	Inadequate	8	Adequate	196.5	Inadequate	854.1	Adequate	1888.2	Inadequate	2364.8	Adequate	4.3
5	Ampatano	30	Female	Married	Up to basic	Farming	Early	No	No	Yes	No	Moderate	11	Anemic	146.5	56.6	26.6	Overweight	79.5	104	0.76	Low	6	47	90	60	Normal	Normal	2182.6	Inadequate	48	Inadequate	84.8	Adequate	314.8	Inadequate	259.4	Inadequate	9.5	Inadequate	246.8	Inadequate	761.4	Adequate	3012.5	Inadequate	2610.2	Adequate	4.8
6	Ampatano	44	Female	Married	Up to basic	Fishery	Early	No	No	Yes	No	High	11.3	Anemic	171	65.8	22.5	Normal	81	100	0.81	Moderate	4	18.6	108	65	Normal	At risk	238.1	Inadequate	2.4	Inadequate	1.1	Inadequate	62.7	Inadequate	1.2	Inadequate	0.8	Inadequate	30.2	Inadequate	88.7	Inadequate	60	Inadequate	345.2	Inadequate	0.6
7	Ampatano	80	Female	Unmarried	Up to basic	Farming	Early	Yes	No	No	No	Low	10	Anemic	165	63.1	23.2	Normal	91.5	98	0.93	High	7	26.3	132	78	Normal	Malnourished	620.2	Inadequate	26.3	Inadequate	19.7	Inadequate	85.4	Inadequate	89.5	Inadequate	2.9	Inadequate	97.1	Inadequate	368.8	Inadequate	1084.4	Inadequate	658	Inadequate	1.9
8	Ampatano	35	Female	Unmarried	Up to basic	Unemployed	Early	Yes	No	Yes	No	Moderate	14.5	Normal	161.5	70.4	27	Overweight	93	102	0.91	High	6	33.2	111	76	Normal	At risk	279.8	Inadequate	12.4	Inadequate	3	Inadequate	51.6	Inadequate	36.2	Inadequate	1.3	Inadequate	56.1	Inadequate	159.3	Inadequate	566.6	Inadequate	658.1	Inadequate	0.8
9	Ampatano	75	Female	Unmarried	Up to basic	Farming	Early	No	Yes	No	No	Low	10	Anemic	161	43.8	16.9	Underweight	76	85.5	0.89	High	3	19.6	138	82	Normal	Malnourished	792.5	Inadequate	24.9	Inadequate	15.3	Inadequate	142.2	Inadequate	83.6	Inadequate	4.4	Inadequate	172.5	Inadequate	500.9	Inadequate	1334.2	Inadequate	1544	Adequate	2.9
10	Ampatano	70	Female	Unmarried	Up to basic	Farming	Advanced	No	Yes	No	No	High	8.9	Anemic	156	42.5	17.5	Underweight	70.5	80	0.88	High	2	14.6	149	83	Hypertensive	Malnourished	1536.5	Inadequate	39.3	Inadequate	58	Adequate	225.5	Inadequate	154.6	Inadequate	8.7	Adequate	152.5	Inadequate	571.5	Inadequate	1758.3	Inadequate	1685.8	Adequate	2.6
11	Ampatano	62	Male	Unmarried	Up to basic	Farming	Advanced	Yes	Yes	Yes	No	Low	10.9	Anemic	162	68.6	26.1	Overweight	76	88	0.86	Low	5	8.3	137	84	Normal	Malnourished	761.4	Inadequate	33.2	Inadequate	11.3	Inadequate	132.4	Inadequate	46.1	Inadequate	4.2	Inadequate	152.4	Inadequate	571.3	Inadequate	787.2	Inadequate	2559.5	Adequate	3
12	Ampatano	36	Male	Unmarried	Up to basic	Unemployed	Early	No	No	Yes	No	High	11.9	Anemic	173	64.6	21.6	Normal	80	88	0.91	Low	4	8.7	94	60	Normal	At risk	2354.3	Inadequate	68.7	Inadequate	57.6	Inadequate	396.1	Adequate	198.8	Inadequate	11.9	Adequate	508.9	Adequate	1374.9	Adequate	3227.6	Inadequate	4025.1	Adequate	8
13	Ampatano	48	Male	Married	Up to basic	Farming	Early	No	Yes	Yes	No	Low	13.3	Normal	157	51.5	20.9	Normal	76.5	86	0.89	Low	5	11.8	115	73	Normal	Malnourished	1861.5	Inadequate	51.8	Inadequate	55.1	Inadequate	298.3	Inadequate	218.5	Inadequate	8.9	Adequate	264	Inadequate	741.6	Adequate	2267.1	Inadequate	1665.6	Adequate	5.4
14	Ampatano	50	Male	Married	Up to basic	Unemployed	Early	No	Yes	Yes	Yes	High	7.9	Anemic	172	68	23	Normal	83.5	90.5	0.92	Low	6	15.5	112	68	Normal	Normal	2084.4	Inadequate	45.3	Inadequate	82.2	Adequate	306	Inadequate	180.8	Inadequate	13.2	Adequate	348.2	Inadequate	855.4	Adequate	2749.4	Inadequate	2148.5	Adequate	4.5
15	Ampatano	69	Male	Unmarried	Up to basic	Farming	Advanced	Yes	No	Yes	No	High	10.1	Anemic	158.5	63.7	25.4	Overweight	90	88	1.02	High	7	29.2	133	78	Normal	Normal	2201.2	Inadequate	78.7	Inadequate	55.7	Inadequate	351	Inadequate	307.4	Inadequate	11.9	Adequate	304	Inadequate	1100.1	Adequate	2531.3	Inadequate	4282.7	Adequate	6
16	Ampatano	55	Male	Married	Up to basic	Unemployed	Early	No	No	Yes	No	High	12.6	Anemic	163	69.4	26.1	Overweight	89	98	0.91	Low	11	21.9	112	74	Normal	Normal	3388.2	Adequate	125.9	Inadequate	104.6	Adequate	491.9	Adequate	452.3	Inadequate	18.8	Adequate	558.8	Adequate	1630.3	Adequate	5231.9	Adequate	1821.5	Adequate	8.5
17	Ampatano	63	Female	Unmarried	Up to basic	Fishery	Early	No	No	No	No	High	8.4	Anemic	164	89.4	33.2	Obese	105	118	0.89	High	12	41.3	109	76	Normal	Normal	1445.4	Inadequate	52	Inadequate	29.5	Inadequate	246.3	Inadequate	237.6	Inadequate	7.7	Inadequate	223	Inadequate	887.5	Adequate	2017	Inadequate	2999.3	Adequate	4.5
18	Ampatano	56	Male	Married	Post basic	Unemployed	Early	No	No	No	No	High	14.2	Normal	183	85.8	25.6	Overweight	96	99	0.97	Moderate	9	20.8	135	77	Normal	Normal	2719.3	Inadequate	97.8	Inadequate	84.7	Adequate	401.5	Adequate	467	Inadequate	18	Adequate	414	Inadequate	1430.9	Adequate	3706.6	Inadequate	4444.4	Adequate	7.7
19	Ampatano	38	Male	Married	Up to basic	Unemployed	Early	No	Yes	Yes	No	High	13.8	Normal	164.5	55.9	20.7	Normal	75	83.5	0.9	Low	7	29.2	134	91	Hypertensive	Normal	3039.8	Adequate	84.8	Inadequate	66	Adequate	531.4	Adequate	335.8	Inadequate	13.3	Adequate	526.8	Adequate	1429.1	Adequate	4604.2	Inadequate	3569.5	Adequate	8.6
20	Ampatano	65	Female	Unmarried	Post basic	Unemployed	Early	No	No	Yes	No	High	11.1	Anemic	150.5	70.9	31.3	Obese	96	108	0.89	High	12	42.2	141	68	Hypertensive	Normal	838.7	Inadequate	29.1	Inadequate	19.4	Inadequate	142.4	Inadequate	152.4	Inadequate	6.2	Inadequate	207.2	Inadequate	499.6	Inadequate	1810.5	Inadequate	1282.1	Inadequate	3.7
21	Ampatano	41	Male	Married	Up to basic	Fishery	Early	No	No	No	No	High	14.5	Normal	179	79.5	24.8	Normal	84	98.5	0.85	Low	7	15.8	130	82	Normal	Normal	1530.6	Inadequate	61.2	Inadequate	52.3	Inadequate	211.4	Inadequate	248.4	Inadequate	9.2	Adequate	256.7	Inadequate	859.3	Adequate	2044.3	Inadequate	2607.4	Adequate	5.2
22	Ampatano	28	Female	Married	Up to basic	Unemployed	Early	Yes	No	Yes	No	High	11.1	Anemic	161.7	66	25.3	Overweight	88.2	97.7	0.89	High	7	29.2	123	78	Normal	Normal	3429.2	Adequate	183.9	Adequate	138.5	Adequate	360.9	Adequate	490.2	Inadequate	19.3	Adequate	745.5	Adequate	2423.4	Adequate	6022.9	Adequate	1923.1	Adequate	10.6
23	Ampatano	32	Male	Married	Post basic	Farming	Early	No	No	No	No	High	11.5	Anemic	157	59.2	24	Normal	75.5	91	0.83	Low	7	15.1	117	65	Normal	Normal	2492.1	Inadequate	63	Inadequate	151.9	Adequate	238.5	Inadequate	317.5	Inadequate	16.7	Adequate	258.9	Inadequate	1030.9	Adequate	2577.1	Inadequate	3589.1	Adequate	5.1
24	Ampatano	65	Female	Unmarried	Up to basic	Trading	Early	No	Yes	No	No	High	8.9	Anemic	161.5	76.3	29.3	Overweight	106	108	0.98	High	10	34.3	142	66	Hypertensive	Normal	1326.6	Inadequate	30.8	Inadequate	22.8	Inadequate	255.8	Inadequate	220.8	Inadequate	6.9	Inadequate	380.2	Adequate	583.4	Inadequate	3369.1	Inadequate	606.7	Inadequate	3.3
26	Ampatano	41	Female	Unmarried	Up to basic	Fishery	Early	No	No	Yes	No	Moderate	9.8	Anemic	170.5	84.8	29.2	Overweight	96.5	111	0.87	High	7	38	113	69	Normal	At risk	1490.2	Inadequate	38.5	Inadequate	24.4	Inadequate	286.6	Inadequate	231.4	Inadequate	6.7	Inadequate	230.7	Inadequate	578.7	Inadequate	2856	Inadequate	1186.9	Adequate	3.8
27	Asemkow	58	Female	Unmarried	Up to basic	Fishery	Advanced	Yes	No	Yes	No	High	11.4	Anemic	166.5	55.4	20	Normal	75.5	91	0.83	Moderate	2	15.9	159	108	Hypertensive	Malnourished	1776.3	Inadequate	31.8	Inadequate	32	Inadequate	347.5	Adequate	187.8	Inadequate	6.8	Inadequate	209.3	Inadequate	542.6	Inadequate	2213.4	Inadequate	1608.9	Adequate	4
28	Asemkow	53	Male	Married	Up to basic	Farming	Advanced	Yes	No	No	No	High	12.9	Anemic	173	89	29.7	Overweight	91	99.5	0.91	Low	10	16.6	152	101	Hypertensive	At risk	1696.5	Inadequate	45.8	Inadequate	36.3	Inadequate	306.2	Inadequate	165.6	Inadequate	9.8	Adequate	288	Inadequate	663.6	Adequate	2619.7	Inadequate	2426.2	Adequate	8.1
29	Asemkow	62	Male	Unmarried	Up to basic	Unemployed	Advanced	No	No	Yes	No	High	11.6	Anemic	169.5	58.4	20.3	Normal	75	87	0.86	Low	7	29.2	101	63	Normal	At risk	861.1	Inadequate	23.4	Inadequate	22.8	Inadequate	144.8	Inadequate	143.3	Inadequate	5.1	Inadequate	117.5	Inadequate	329.9	Inadequate	1277.3	Inadequate	917.8	Inadequate	2
30	Asemkow	30	Male	Married	Up to basic	Fishery	Early	No	Yes	No	No	High	10.5	Anemic	167.5	57.8	20.6	Normal	77	91	0.85	Low	3	25.9	111	73	Normal	At risk	1203.2	Inadequate	45.7	Inadequate	32.3	Inadequate	184.6	Inadequate	212.4	Inadequate	7.6	Inadequate	182	Inadequate	597.3	Inadequate	1785	Inadequate	1583.8	Adequate	4
31	Asemkow	57	Female	Married	Up to basic	Farming	Early	No	Yes	No	No	High	13.3	Normal	164.5	49.5	18.3	Underweight	70	85	0.82	Moderate	3	22.2	138	87	Normal	At risk	1323.9	Inadequate	36.3	Inadequate	50.2	Inadequate	188	Inadequate	208.6	Inadequate	8.3	Adequate	173.8	Inadequate	651	Inadequate	2214.8	Inadequate	1779.9	Adequate	3.5
32	Asemkow	72	Female	Unmarried	Up to basic	Unemployed	Advanced	No	No	No	No	Moderate	11.1	Anemic	161.7	66	25.3	Overweight	88.2	97.7	0.89	High	7	29.2	200	97	Hypertensive	At risk	888.9	Inadequate	35.2	Inadequate	17.7	Inadequate	148.3	Inadequate	214	Inadequate	6.9	Inadequate	245.4	Inadequate	644.4	Inadequate	2007.5	Inadequate	1589.8	Adequate	3.4
33	Asemkow	58	Male	Married	Up to basic	Unemployed	Early	No	No	Yes	No	High	14.9	Normal	161	51.1	19.7	Normal	80.5	81	0.99	Moderate	3	6.8	129	93	Hypertensive	Malnourished	1744.3	Inadequate	49.2	Inadequate	17.4	Inadequate	352.2	Inadequate	236.7	Inadequate	8	Adequate	299.2	Inadequate	798.1	Adequate	2650.6	Inadequate	3453.5	Adequate	5.5
34	Asemkow	50	Female	Unmarried	Up to basic	Unemployed	Advanced	No	No	No	No	Low	13	Normal	150.5	41.3	18.2	Underweight	77	81	0.95	High	4	23.5	110	71	Normal	Malnourished	1883.5	Inadequate	78.3	Inadequate	52.8	Inadequate	279.7	Inadequate	232.4	Inadequate	12.7	Inadequate	329.1	Adequate	1061.3	Adequate	3096	Inadequate	3296.4	Adequate	6.1
35	Asemkow	36	Female	Married	Up to basic	Farming	Early	No	No	Yes	No	High	11.8	Anemic	155.5	53.4	22.1	Normal	80	90	0.89	High	5	31.8	110	80	Normal	At risk	1444.1	Inadequate	30.6	Inadequate	75	Adequate	175.4	Inadequate	183.3	Inadequate	10.6	Inadequate	159.6	Inadequate	575.6	Inadequate	1356	Inadequate	1685.1	Adequate	4.2
36	Asemkow	52	Female	Married	Up to basic	Farming	Early	No	Yes	No	No	High	10.8	Anemic	156.5	62.7	25.6	Overweight	94.5	97.5	0.97	High	8	38.4	175	107	Hypertensive	Normal	1523.8	Inadequate	44.7	Inadequate	31.5	Inadequate	270.5	Inadequate	375	Inadequate	7.7	Inadequate	230.7	Inadequate	760.7	Adequate	2356.2	Inadequate	1175.2	Inadequate	5.3
37	Asemkow	20	Female	Married	Up to basic	Fishery	Early	No	No	No	No	High	9.5	Anemic	153	52.6	22.5	Normal	88.2	87.5	1.01	High	4	28.7	91	53	Normal	At risk	1003	Inadequate	32	Inadequate	28.6	Inadequate	156.3	Inadequate	160	Inadequate	5.6	Inadequate	148	Inadequate	581.8	Inadequate	1011.7	Adequate	1646.1	Adequate	3.9
40	Asemkow	26	Female	Married	Up to basic	Fishery	Early	No	Yes	Yes	No	High	12.6	Anemic	161	59.1	22.8	Normal	86.5	97	0.89	High	4	34.3	110	71	Normal	At risk	576.9	Inadequate	16.5	Inadequate	7.6	Inadequate	110.5	Inadequate	56	Inadequate	2.5	Inadequate	99.1	Inadequate	292.5	Inadequate	717.4	Inadequate	1010.8	Inadequate	2.1
41	Asemkow	26	Male	Unmarried	Post basic	Civil service	Early	Yes	No	No	No	High	11.7	Anemic	184	64.1	18.9	Normal	73.5	89	0.83	Low	1	11.4	124	70	Normal	Malnourished	1366	Inadequate	46.2	Inadequate	31.4	Inadequate	229.2	Inadequate	219.3	Inadequate	8.8	Adequate	229.3	Inadequate	758.5	Adequate	1848.9	Inadequate	2347.5	Adequate	4.6
42	Asemkow	28	Female	Married	Post basic	Trading	Early	No	Yes	No	No	High	13.2	Normal	158	54.4	21.8	Normal	77	92	0.84	Moderate	4	33.4	104	79	Normal	At risk	1411.8	Inadequate	35.9	Inadequate	22.6	Inadequate	274	Inadequate	338.3	Inadequate	7.8	Inadequate	240	Inadequate	598.9	Inadequate	2520.9	Inadequate	1527.3	Adequate	3.8
43	Asemkow	43	Female	Married	Up to basic	Fishery	Early	No	No	No	No	High	11.5	Anemic	149	42.6	19.2	Normal	73	82	0.89	High	4	21.5	94	58	Normal	Malnourished	862.3	Inadequate	23.5	Inadequate	24	Inadequate	142.8	Inadequate	166.3	Inadequate	6.1	Inadequate	127.1	Inadequate	388.2	Inadequate	1121	Inadequate	1222.2	Adequate	2.5
44	Asemkow	50	Female	Married	Up to basic	Farming	Early	No	No	Yes	No	High	10.7	Anemic	154	48	20.2	Normal	69.5	88.5	0.79	Low	4	25.6	98	72	Normal	At risk	998.6	Inadequate	24.3	Inadequate	21.8	Inadequate	181.3	Inadequate	160.8	Inadequate	5.1	Inadequate	172.8	Inadequate	451.1	Inadequate	1621.9	Inadequate	1873.8	Adequate	3.1
45	Asemkow	45	Female	Married	Up to basic	Fishery	Early	No	No	Yes	No	High	10.6	Anemic	162.5	85.4	32.3	Obese	99	109.5	0.9	High	9	39	138	93	Hypertensive	At risk	1264.6	Inadequate	47.2	Inadequate	33.6	Inadequate	194.6	Inadequate	199.8	Inadequate	6.6	Inadequate	202.5	Inadequate	619.5	Inadequate	1792.9	Inadequate	2124.9	Adequate	4.5
46	Asemkow	18	Female	Unmarried	Up to basic	Unemployed	Early	No	No	Yes	No	Moderate	11.2	Anemic	164.5	51.9	19.2	Normal	71	88.4	0.8	Low	2	21.2	85	56	Normal	At risk	1729	Inadequate	48.2	Inadequate	60.3	Adequate	256.7	Inadequate	413.6	Inadequate	9.5	Adequate	260.9	Adequate	813.7	Inadequate	2453.9	Inadequate	2505.5	Adequate	5.2
47	Asemkow	46	Female	Married	Up to basic	Fishery	Early	No	No	Yes	No	High	12	Anemic	157.5	78.3	31.6	Obese	102.5	108.5	0.94	High	10	45.3	119	77	Normal	At risk	1365.7	Inadequate	37.6	Inadequate	25	Inadequate	252.2	Inadequate	304	Inadequate	7.4	Inadequate	210.4	Inadequate	614.8	Inadequate	2289.8	Inadequate	1293.6	Adequate	4
48	Asemkow	47	Female	Married	Up to basic	Unemployed	Early	No	Yes	No	No	High	12.7	Anemic	147	45.6	21.1	Normal	76	86	0.88	High	5	29.6	101	72	Normal	At risk	1093.4	Inadequate	36.8	Inadequate	26.7	Inadequate	181.3	Inadequate	155.1	Inadequate	6	Inadequate	191.7	Inadequate	560	Inadequate	1915.9	Inadequate	1524.2	Adequate	3.3
49	Asemkow	60	Female	Married	Up to basic	Farming	Early	No	No	No	No	High	12.6	Anemic	173	58.8	19.6	Normal	81.5	95.5	0.85	Moderate	4	22.1	126	78	Normal	Malnourished	2189	Inadequate	54.6	Inadequate	69.3	Adequate	347.7	Adequate	390.7	Inadequate	14.9	Adequate	338.7	Adequate	1002.4	Adequate	2871.9	Inadequate	3645	Adequate	6.7
50	Asemkow	38	Male	Married	Up to basic	Unemployed	Early	No	No	Yes	No	High	12.8	Anemic	173	77.7	26	Overweight	94.5	102.5	0.92	Low	9	23.5	132	90	Normal	Normal	1822.6	Inadequate	58	Inadequate	52.7	Inadequate	290.4	Inadequate	205.1	Inadequate	10.6	Adequate	263.6	Inadequate	764	Adequate	3293.6	Inadequate	1149.2	Inadequate	7.3
52	Asemkow	70	Female	Unmarried	Up to basic	Unemployed	Advanced	No	No	No	No	High	11.8	Anemic	156	56.6	23.3	Normal	79	94.5	0.84	Moderate	4	13.3	208	110	Hypertensive	At risk	920	Inadequate	58.8	Inadequate	19.7	Inadequate	126.9	Inadequate	116.9	Inadequate	5.4	Inadequate	203	Inadequate	795.1	Adequate	1447.7	Inadequate	1838.8	Adequate	4.5
53	Akatakyi	65	Female	Married	Up to basic	Farming	Advanced	Yes	No	No	No	High	8.3	Anemic	157	51.8	20.2	Normal	83.5	87	0.96	High	4	22.8	124	64	Normal	Malnourished	2612.5	Adequate	64	Inadequate	64.4	Adequate	451.5	Adequate	377.8	Inadequate	13.5	Adequate	325.5	Adequate	935.7	Adequate	3571.8	Inadequate	2306.8	Adequate	6.5
54	Akatakyi	56	Female	Married	Up to basic	Fishery	Early	Yes	No	No	No	High	11.6	Anemic	170	85.1	29.4	Overweight	105.5	104	1.01	High	9	34.5	137	89	Normal	At risk	1797.3	Inadequate	49.7	Inadequate	51	Inadequate	294	Inadequate	223.1	Inadequate	11.5	Adequate	246	Inadequate	824.3	Adequate	1802.1	Inadequate	2431.4	Adequate	5
55	Akatakyi	70	Female	Unmarried	Up to basic	Farming	Advanced	No	No	No	No	High	8.6	Anemic	166	60.5	22	Normal	85	97	0.88	High	6	27.9	105	64	Normal	At risk	2200	Inadequate	59.8	Inadequate	56.1	Adequate	368	Adequate	299.3	Inadequate	9.4	Adequate	308.2	Inadequate	957.1	Adequate	4010	Inadequate	2467	Adequate	6.3
56	Akatakyi	60	Female	Unmarried	Up to basic	Farming	Early	No	No	No	No	High	10.3	Anemic	162.5	55.3	20.9	Normal	80.5	96.5	0.83	Moderate	5	27.9	124	64	Normal	At risk	1466.4	Inadequate	45.8	Inadequate	36.1	Inadequate	245.8	Inadequate	375.5	Inadequate	8.2	Adequate	227.3	Inadequate	766	Adequate	1915.7	Inadequate	1283.6	Inadequate	4.8
57	Akatakyi	35	Female	Unmarried	Up to basic	Trading	Early	No	No	No	No	High	9.6	Anemic	162.5	57	21.6	Normal	71.5	84.5	0.85	Moderate	4	25.1	106	67	Normal	At risk	1411.5	Inadequate	45.3	Inadequate	52.3	Inadequate	199.2	Inadequate	186.8	Inadequate	8.3	Inadequate	226	Inadequate	703.5	Adequate	1801.4	Inadequate	1431.2	Adequate	4.3
58	Akatakyi	45	Female	Married	Up to basic	Farming	Early	No	No	No	No	High	9.8	Anemic	156	54.5	22.4	Normal	89.5	89.5	1	High	6	33	132	76	Normal	At risk	1322.6	Inadequate	51.4	Inadequate	40.6	Inadequate	191.1	Inadequate	227.5	Inadequate	9.1	Inadequate	296	Inadequate	820.8	Adequate	2847.2	Inadequate	2777.8	Adequate	3.3
59	Akatakyi	45	Female	Unmarried	Up to basic	Trading	Early	No	No	Yes	No	High	11.8	Anemic	157	65.2	26.5	Overweight	86.5	101	0.86	Moderate	7	38.9	106	69	Normal	Normal	1542.6	Inadequate	56.9	Inadequate	33	Inadequate	258.4	Inadequate	289.3	Inadequate	10	Inadequate	273.8	Inadequate	899.7	Adequate	2179.2	Inadequate	2120.9	Adequate	5.5
60	Ampatano	47	Male	Married	Up to basic	Unemployed	Early	Yes	No	Yes	No	High	10.8	Anemic	177	64.9	20.7	Normal	76	91	0.84	Low	3	9.9	104	65	Normal	Malnourished	4068.5	Adequate	152.7	Inadequate	74.3	Adequate	703.4	Adequate	606.3	Inadequate	20.8	Adequate	754	Adequate	2511.6	Adequate	6741.2	Adequate	4910.4	Adequate	15.8
61	Akatakyi	41	Male	Married	Up to basic	Unemployed	Early	No	Yes	Yes	No	High	13.6	Normal	181.5	83.9	25.5	Overweight	89	102	0.87	Low	7	16	148	106	Hypertensive	Normal	2378.2	Inadequate	100.7	Inadequate	105.1	Adequate	262.9	Inadequate	276.1	Inadequate	15.3	Adequate	329.4	Inadequate	1355.9	Adequate	2630.3	Inadequate	4692.9	Adequate	8.4
62	Akatakyi	48	Male	Married	Up to basic	Unemployed	Advanced	No	No	Yes	No	High	10.9	Anemic	180	80.6	24.9	Normal	83	103	0.81	Low	6	14.5	110	51	Normal	Normal	2324	Inadequate	74.4	Inadequate	54	Inadequate	393	Adequate	324	Inadequate	13.9	Adequate	418.7	Inadequate	1267.5	Adequate	4370.1	Inadequate	3883.1	Adequate	9.2
63	Akatakyi	72	Female	Married	Up to basic	Unemployed	Early	No	No	No	No	High	14.5	Normal	150	40.3	17.9	Underweight	68.5	83.5	0.82	Moderate	4	19.1	172	88	Hypertensive	Malnourished	2171.3	Inadequate	80.9	Inadequate	62.3	Adequate	329.8	Inadequate	304	Inadequate	13.9	Adequate	334.9	Adequate	1172.2	Adequate	2661.8	Inadequate	5594.5	Adequate	6.1
64	Akatakyi	39	Female	Married	Up to basic	Trading	Early	No	No	No	No	High	8.2	Anemic	163	85.9	32.3	Obese	107.5	105	1.02	High	8	42.5	113	83	Normal	At risk	624.9	Inadequate	38.2	Inadequate	16.1	Inadequate	84.8	Inadequate	180.7	Inadequate	6.1	Inadequate	151.1	Inadequate	487.2	Inadequate	1302.6	Inadequate	676.1	Inadequate	2.5
65	Akatakyi	48	Male	Married	Up to basic	Unemployed	Early	No	No	Yes	No	High	11.1	Anemic	176.5	64.5	20.7	Normal	80.5	88	0.91	Low	3	6.8	125	82	Normal	At risk	3083.7	Adequate	98.1	Inadequate	74	Adequate	522.8	Adequate	380.2	Inadequate	13.2	Adequate	479	Adequate	1336.2	Adequate	5132.9	Adequate	3506.9	Adequate	9.2
66	Akatakyi	48	Male	Married	Up to basic	Farming	Advanced	No	No	Yes	No	High	13	Normal	171	58.7	20.1	Normal	72	83	0.87	Low	7	29.2	102	67	Normal	At risk	1824.2	Inadequate	48.2	Inadequate	45.7	Inadequate	309.5	Inadequate	261.7	Inadequate	7.7	Inadequate	230.1	Inadequate	732.6	Adequate	2627.7	Inadequate	1486.4	Inadequate	4.7
67	Akatakyi	65	Female	Unmarried	Up to basic	Unemployed	Early	No	No	No	No	Moderate	10.9	Anemic	154	75.6	31.9	Obese	111	117	0.95	High	13	47.8	162	99	Hypertensive	At risk	1036.5	Inadequate	43.1	Inadequate	19.3	Inadequate	174.5	Inadequate	188.8	Inadequate	6.8	Inadequate	163.8	Inadequate	681.5	Inadequate	1818.9	Inadequate	2142.9	Adequate	3
68	Akatakyi	55	Female	Unmarried	Up to basic	Unemployed	Early	No	No	No	No	Moderate	13.2	Normal	157.5	72.5	29.2	Overweight	98.5	96	1.03	High	10	43	149	95	Hypertensive	At risk	1263.9	Inadequate	45.8	Inadequate	10.7	Inadequate	247.8	Inadequate	341	Inadequate	9.5	Adequate	205.5	Inadequate	752.2	Adequate	1360.1	Inadequate	2219.7	Adequate	4.7
69	Akatakyi	48	Female	Married	Up to basic	Farming	Early	No	No	No	No	Moderate	4.7	Anemic	166	63.7	23.1	Normal	88	95.5	0.92	High	6	27.6	110	77	Normal	At risk	1520.9	Inadequate	56.4	Inadequate	31.1	Inadequate	263.5	Inadequate	214.4	Inadequate	8.3	Inadequate	237.4	Inadequate	739	Adequate	2636.8	Inadequate	1823.8	Adequate	3.8
70	Akatakyi	65	Female	Unmarried	Up to basic	Unemployed	Early	Yes	No	No	No	High	10.1	Anemic	151	102.2	44.8	Obese	124	130	0.95	High	17	52.3	98	79	Normal	At risk	1510.3	Inadequate	36.4	Inadequate	21.9	Inadequate	296	Inadequate	289.5	Inadequate	8.4	Adequate	185.2	Inadequate	635.5	Inadequate	1673.3	Inadequate	2343.6	Adequate	4
71	Akatakyi	68	Female	Married	Up to basic	Farming	Early	No	No	No	No	High	9.9	Anemic	164	68.4	25.4	Overweight	85	103.5	0.82	Moderate	8	37.3	113	76	Normal	At risk	1486.6	Inadequate	30.2	Inadequate	47.3	Inadequate	246	Inadequate	173.2	Inadequate	8.3	Adequate	200.7	Inadequate	575.8	Inadequate	1696.6	Inadequate	1144.2	Inadequate	3.7
72	Akatakyi	50	Female	Unmarried	Up to basic	Farming	Early	No	No	No	No	Moderate	12.1	Anemic	156	55	22.6	Normal	79	91	0.87	High	6	32.5	123	74	Normal	At risk	1534.2	Inadequate	44.9	Inadequate	39.2	Inadequate	259.1	Inadequate	285.6	Inadequate	9.5	Inadequate	248.3	Inadequate	799.9	Adequate	2199.9	Inadequate	2227.3	Adequate	4.6
73	Akatakyi	43	Female	Married	Up to basic	Farming	Early	No	No	No	No	Moderate	12.1	Anemic	156	46.7	19.1	Normal	79	90.5	0.87	High	3	22.8	122	85	Normal	Normal	880.2	Inadequate	22.1	Inadequate	15.3	Inadequate	167.6	Inadequate	185.2	Inadequate	5.7	Inadequate	134.1	Inadequate	323.4	Inadequate	1274.5	Inadequate	974.9	Inadequate	2.3
74	Akatakyi	45	Male	Married	Up to basic	Unemployed	Early	No	No	Yes	No	High	11.6	Anemic	172	65	22	Normal	87	89.5	0.97	Moderate	4	11.7	141	92	Hypertensive	At risk	2586.1	Inadequate	120.5	Inadequate	50.9	Inadequate	416.7	Adequate	347.5	Inadequate	15.6	Adequate	504.2	Adequate	1823.1	Adequate	5398.5	Adequate	3517.5	Adequate	9.8
75	Akatakyi	68	Male	Married	Up to basic	Unemployed	Early	No	No	No	No	High	14.2	Normal	167	98.5	35.1	Obese	120	113	1.06	High	22	27.5	142	69	Hypertensive	At risk	1686	Inadequate	58.4	Inadequate	48.6	Inadequate	261.6	Inadequate	277.1	Inadequate	11.5	Adequate	270.4	Inadequate	884.4	Adequate	2374.5	Inadequate	2440.1	Adequate	4.9
77	Akatakyi	38	Female	Married	Up to basic	Trading	Early	No	No	No	No	High	3.5	Anemic	157.5	59.8	24.1	Normal	86	96.8	0.89	High	6	24.1	97	59	Normal	Normal	1511	Inadequate	40.4	Inadequate	25.7	Inadequate	286.6	Inadequate	215.6	Inadequate	7.3	Inadequate	234.1	Inadequate	625	Inadequate	2677.5	Inadequate	1644.3	Adequate	3.9
78	Akatakyi	58	Female	Married	Up to basic	Farming	Early	No	No	No	No	Moderate	11.5	Anemic	150	73.4	32.6	Obese	103	108	0.95	High	12	47.1	103	67	Normal	At risk	1269.4	Inadequate	47.7	Inadequate	38.4	Inadequate	188.9	Inadequate	212.8	Inadequate	8.1	Adequate	204.9	Inadequate	793.7	Adequate	2408.2	Inadequate	1765.8	Adequate	3.8
79	Akatakyi	40	Female	Married	Up to basic	Fishery	Early	No	No	No	No	High	8.9	Anemic	156	49.4	20.3	Normal	74	82	0.9	High	3	18.5	149	89	Hypertensive	Malnourished	1343.8	Inadequate	60	Inadequate	33.8	Inadequate	209	Inadequate	266.2	Inadequate	10.5	Inadequate	254.5	Inadequate	928.2	Adequate	2298.2	Inadequate	1792.8	Adequate	4.9
80	Akatakyi	38	Female	Married	Up to basic	Fishery	Early	No	No	No	No	High	11.4	Anemic	157	69.1	28.8	Overweight	97	99	0.98	High	7	39.1	127	85	Normal	Normal	2070.2	Inadequate	41.7	Inadequate	37.3	Inadequate	403	Adequate	255.2	Inadequate	9.6	Inadequate	353.8	Adequate	853.9	Adequate	3505.9	Inadequate	2416.2	Adequate	6
81	Akatakyi	36	Female	Married	Up to basic	Trading	Early	No	No	Yes	No	High	11.3	Anemic	152	68.9	30.6	Obese	90	104	0.87	High	8	46.6	126	87	Normal	At risk	1490.2	Inadequate	45.7	Inadequate	41.8	Inadequate	239	Inadequate	301	Inadequate	8.5	Inadequate	218.5	Inadequate	727.2	Adequate	2232.7	Inadequate	2042.6	Adequate	4.8
82	Busua	60	Female	Married	Up to basic	Trading	Early	No	No	No	No	Moderate	12.5	Anemic	168	119.1	42.2	Obese	133	130	1.02	High	15	51.2	128	83	Normal	Normal	2595.9	Adequate	52.8	Inadequate	75.3	Adequate	490.3	Adequate	438.1	Inadequate	25.5	Adequate	757.7	Adequate	1911.9	Adequate	4619.5	Inadequate	2796.6	Adequate	11.5
83	Busua	60	Male	Married	Post basic	Farming	Early	No	No	Yes	No	High	12	Anemic	174	86.7	28.6	Overweight	97.5	105	0.93	Low	11	15.6	126	83	Normal	At risk	1794.8	Inadequate	62.9	Inadequate	46.4	Inadequate	288.2	Inadequate	224.9	Inadequate	9.8	Adequate	247	Inadequate	887.4	Adequate	3018.6	Inadequate	1589.8	Adequate	4.4
84	Busua	48	Female	Married	Up to basic	Trading	Advanced	No	No	No	No	High	8.7	Anemic	159.5	110	43.2	Obese	119	131	0.91	High	13	49.5	126	97	Hypertensive	At risk	895.4	Inadequate	20	Inadequate	26.4	Inadequate	146.4	Inadequate	154.9	Inadequate	4.6	Inadequate	108.7	Inadequate	397.2	Inadequate	2361.8	Inadequate	1834.7	Adequate	2.1
85	Busua	56	Female	Married	Up to basic	Farming	Early	No	No	No	No	Moderate	10.5	Anemic	160.5	66.2	25.7	Overweight	83.5	102	0.82	Moderate	7	33.1	126	77	Normal	At risk	1154.5	Inadequate	30.3	Inadequate	23.1	Inadequate	209.7	Inadequate	215.6	Inadequate	6.9	Inadequate	229.5	Inadequate	519.1	Inadequate	2288	Inadequate	1269.8	Inadequate	3.5
86	Busua	37	Female	Married	Up to basic	Farming	Advanced	No	No	No	No	High	9	Anemic	167	58.9	21.1	Normal	73	93.5	0.78	Low	3	17.5	115	82	Normal	Malnourished	2558.9	Adequate	67.2	Inadequate	46	Inadequate	483.9	Adequate	237.1	Inadequate	13	Inadequate	434.1	Adequate	1147.5	Adequate	4386.7	Inadequate	2627.3	Adequate	6.9
87	Busua	63	Female	Unmarried	Up to basic	Farming	Early	No	No	No	No	High	8.7	Anemic	170	79.7	27.6	Overweight	106	106	1	High	10	44.3	154	100	Hypertensive	At risk	989.5	Inadequate	40.1	Inadequate	21.3	Inadequate	165	Inadequate	96.8	Inadequate	5.5	Inadequate	175	Inadequate	547.7	Inadequate	1839	Inadequate	1769.9	Adequate	2.8
88	Busua	50	Female	Married	Up to basic	Unemployed	Advanced	No	No	No	No	Moderate	9.6	Anemic	164	86	32	Obese	107	111.5	0.96	High	9	38.1	126	84	Normal	At risk	1323	Inadequate	38.6	Inadequate	51.6	Inadequate	180.2	Inadequate	260.6	Inadequate	8.4	Inadequate	181.4	Inadequate	688.6	Inadequate	2744.4	Inadequate	2196.1	Adequate	3.6
89	Akatakyi	72	Female	Unmarried	Up to basic	Unemployed	Early	No	No	No	No	Moderate	10.9	Anemic	143.5	75.1	36.5	Obese	109	116	0.94	High	15	46.2	149	93	Hypertensive	At risk	1739.7	Inadequate	52.2	Inadequate	38.6	Inadequate	301.8	Inadequate	248.6	Inadequate	10.6	Adequate	342.2	Adequate	1039	Adequate	2581.7	Inadequate	2195	Adequate	6.8
90	Busua	75	Female	Unmarried	Up to basic	Farming	Early	No	No	No	No	Moderate	11.2	Anemic	155.5	67.1	27.7	Overweight	92	106	0.87	High	10	41.5	125	68	Normal	At risk	1200.4	Inadequate	22.1	Inadequate	34.3	Inadequate	209.7	Inadequate	145.7	Inadequate	6.1	Inadequate	155.2	Inadequate	364.2	Inadequate	1947.6	Inadequate	965.7	Inadequate	2.2
91	Busua	56	Female	Unmarried	Up to basic	Farming	Early	No	No	No	No	High	8.4	Anemic	148.5	49.6	22.5	Normal	78.5	88	0.89	High	6	28.2	104	9	Normal	Normal	1419.7	Inadequate	31.3	Inadequate	35.1	Inadequate	253.9	Inadequate	161.7	Inadequate	7.8	Inadequate	221.9	Inadequate	749.5	Adequate	1879.5	Inadequate	1883.6	Adequate	3.8
92	Busua	50	Female	Married	Up to basic	Unemployed	Advanced	No	No	No	No	High	10	Anemic	156	49.8	20.5	Normal	69.5	92	0.76	Low	4	21.9	98	71	Normal	Malnourished	1654.8	Inadequate	35.3	Inadequate	48.8	Inadequate	279.7	Inadequate	300.8	Inadequate	11.9	Inadequate	353.9	Adequate	596.1	Inadequate	3941.1	Inadequate	1620.9	Adequate	2.9
93	Busua	52	Female	Married	Up to basic	Unemployed	Early	No	No	No	No	Moderate	9.8	Anemic	164	70.5	26.2	Overweight	93.5	105	0.89	High	8	34.3	108	70	Normal	At risk	923.9	Inadequate	29.2	Inadequate	18.1	Inadequate	165	Inadequate	262.4	Inadequate	5.5	Inadequate	155.1	Inadequate	526.5	Inadequate	1469.1	Inadequate	947.2	Inadequate	3.6
94	Butre	50	Female	Unmarried	Up to basic	Farming	Advanced	No	No	Yes	No	High	12.9	Anemic	153	66.8	28.5	Overweight	95	103	0.92	High	11	37.7	136	87	Normal	At risk	612.4	Inadequate	14.9	Inadequate	23.2	Inadequate	90.6	Inadequate	119.3	Inadequate	5	Inadequate	94.2	Inadequate	323.3	Inadequate	754.5	Inadequate	754.1	Inadequate	1.8
95	Butre	52	Female	Unmarried	Up to basic	Unemployed	Early	No	No	No	No	High	11.6	Anemic	176	72.3	23.3	Normal	88	98.5	0.89	High	3	18.5	131	76	Normal	At risk	2234.9	Inadequate	44.5	Inadequate	26	Inadequate	468.4	Adequate	227.8	Inadequate	9.7	Adequate	442.6	Adequate	1064.9	Adequate	3998.7	Inadequate	3088	Adequate	7.3
96	Butre	80	Male	Unmarried	Up to basic	Farming	Early	No	No	Yes	No	High	10.3	Anemic	163	59.2	22.3	Normal	86	86	1	High	6	12.4	175	98	Hypertensive	Malnourished	2252.2	Inadequate	77.1	Inadequate	33.9	Inadequate	410.2	Adequate	390.9	Inadequate	7.3	Inadequate	363.2	Inadequate	1138.6	Adequate	4484.7	Inadequate	1351.7	Adequate	7.3
97	Butre	43	Male	Married	Up to basic	Unemployed	Early	No	No	No	No	High	10.6	Anemic	160	51	19.9	Normal	80	91.5	0.87	Low	3	28.4	103	73	Normal	At risk	2081.2	Inadequate	66.4	Inadequate	47.3	Inadequate	355.6	Inadequate	285	Inadequate	12.2	Adequate	403.7	Adequate	1350.6	Adequate	2906.2	Inadequate	2891.9	Adequate	7.9
98	Butre	27	Female	Married	Up to basic	Trading	Early	No	No	No	No	High	13	Normal	160	66	25.3	Overweight	92	93	0.99	High	7	29.2	143	92	Hypertensive	Normal	2173.9	Inadequate	62.6	Inadequate	41.9	Inadequate	396.9	Adequate	418.5	Inadequate	11.9	Inadequate	391.8	Adequate	1213.8	Adequate	3582.3	Inadequate	2976.6	Adequate	7.4
99	Butre	69	Female	Married	Up to basic	Unemployed	Early	No	No	No	No	High	10.1	Anemic	152.5	79.4	34.1	Obese	108	110.5	0.98	High	14	46.4	126	73	Normal	Normal	2132.6	Inadequate	69.2	Inadequate	25.4	Inadequate	417.1	Adequate	247.9	Inadequate	11.1	Adequate	447.3	Adequate	1316.8	Adequate	3667.9	Inadequate	3133.4	Adequate	7.9
100	Butre	55	Male	Married	Up to basic	Unemployed	Early	No	No	Yes	No	High	9.7	Anemic	162.5	56.3	21.3	Normal	79.5	87	0.91	Low	5	12	143	82	Hypertensive	At risk	4354.6	Adequate	200.1	Adequate	88.4	Adequate	720.7	Adequate	775.3	Inadequate	22.3	Adequate	915.4	Adequate	2858.3	Adequate	10130.3	Adequate	5673.2	Adequate	15
101	Butre	35	Female	Married	Up to basic	Unemployed	Early	No	No	No	No	High	10.7	Anemic	156	59.7	24.5	Normal	83	94.5	0.88	High	6	35.8	105	75	Normal	Normal	2224.3	Inadequate	47.8	Inadequate	58.8	Adequate	392.2	Adequate	255.8	Inadequate	12.4	Inadequate	334.3	Adequate	896.4	Adequate	3464.7	Inadequate	2229.8	Adequate	5.6
102	Butre	45	Female	Married	Up to basic	Fishery	Early	No	No	No	No	High	11.1	Anemic	154.5	57	23.9	Normal	87	93	0.94	High	6	33.3	117	82	Normal	Normal	2853	Adequate	72	Inadequate	60.5	Adequate	521	Adequate	452.1	Inadequate	13.7	Inadequate	484.9	Adequate	1298.5	Adequate	4629	Inadequate	3019.9	Adequate	9.9
103	Butre	50	Female	Unmarried	Up to basic	Unemployed	Advanced	No	No	No	No	High	10.7	Anemic	158.5	53.6	21.3	Normal	78.5	86	0.91	High	3	22.3	92	61	Normal	Malnourished	2340.1	Inadequate	38.1	Inadequate	68.8	Adequate	404.2	Adequate	359.5	Inadequate	11.4	Inadequate	272.9	Inadequate	691.2	Inadequate	3217.6	Inadequate	2056.8	Adequate	5.2
104	Butre	27	Female	Married	Up to basic	Trading	Advanced	No	No	No	No	High	9.3	Anemic	159	84	33.2	Obese	103	118	0.87	High	7	45.2	98	69	Normal	Normal	3156.7	Adequate	77	Inadequate	69.9	Adequate	571.7	Adequate	368.3	Inadequate	16.6	Inadequate	535.5	Adequate	1438.8	Adequate	4824.4	Adequate	4322.3	Adequate	11.2
105	Butre	57	Female	Unmarried	Up to basic	Fishery	Early	No	No	No	No	High	11.1	Anemic	157.5	83.9	33.8	Obese	117	114	1.03	High	12	51.7	129	82	Normal	Normal	2332.4	Inadequate	50.1	Inadequate	54.1	Inadequate	422.5	Adequate	284.9	Inadequate	10.5	Adequate	353.8	Adequate	821.3	Adequate	3551	Inadequate	2307.8	Adequate	7.5
106	Butre	57	Female	Married	Up to basic	Fishery	Early	No	No	No	No	High	9.6	Anemic	164	55.2	20.5	Normal	72	91	0.79	Low	4	20.6	136	85	Normal	Malnourished	1573.4	Inadequate	38	Inadequate	26.2	Inadequate	309.1	Inadequate	293	Inadequate	6.9	Inadequate	289.1	Inadequate	691.9	Inadequate	3517.3	Inadequate	1383.8	Adequate	4.3
107	Butre	62	Female	Married	Up to basic	Farming	Early	No	No	No	No	High	10.4	Anemic	160.5	66.3	25.7	Overweight	94.5	97	0.97	High	8	31.2	120	75	Normal	At risk	1324.9	Inadequate	34.9	Inadequate	22.3	Inadequate	254.2	Inadequate	238.9	Inadequate	5.8	Inadequate	255.8	Inadequate	650.6	Inadequate	2246.9	Inadequate	1294.3	Inadequate	4.4
108	Butre	61	Female	Unmarried	Up to basic	Fishery	Early	No	No	No	No	High	11.2	Anemic	157	62.2	24.3	Normal	88.5	102	0.87	High	8	37.1	118	78	Normal	At risk	1709.1	Inadequate	37.4	Inadequate	40.7	Inadequate	311.5	Inadequate	212.9	Inadequate	8.7	Adequate	289.4	Inadequate	635.2	Inadequate	3348.2	Inadequate	1505.8	Adequate	4.6
109	Butre	50	Female	Married	Up to basic	Trading	Early	Yes	No	No	No	High	12.1	Anemic	168	82.4	29.2	Overweight	110.5	109	1.01	High	9	42.2	96	69	Normal	Normal	1748	Inadequate	44.6	Inadequate	51.2	Inadequate	289.6	Inadequate	353	Inadequate	9.5	Inadequate	317.9	Inadequate	823.4	Adequate	2871	Inadequate	1914.7	Adequate	6.1
110	Butre	40	Female	Married	Up to basic	Fishery	Early	No	No	No	No	High	11.3	Anemic	165	82.2	30.2	Obese	97	106	0.92	High	8	41.7	98	67	Normal	At risk	1489.8	Inadequate	36.7	Inadequate	23.5	Inadequate	287.6	Inadequate	165.9	Inadequate	7.4	Inadequate	268.3	Inadequate	822.6	Adequate	2344	Inadequate	2837.1	Adequate	5.3
111	Butre	72	Female	Unmarried	Up to basic	Unemployed	Early	No	No	Yes	No	Moderate	12.1	Anemic	156	68.2	28	Overweight	87	105.5	0.82	Moderate	10	37.2	153	87	Hypertensive	At risk	1537.5	Inadequate	42.8	Inadequate	25	Inadequate	291.8	Inadequate	257.7	Inadequate	6.7	Inadequate	255.6	Inadequate	755.2	Adequate	2585	Inadequate	1278.2	Adequate	4.7
112	Butre	60	Female	Unmarried	Up to basic	Farming	Early	No	No	No	No	High	10.6	Anemic	150	64.5	28.7	Overweight	89	108	0.82	Moderate	10	41.5	134	92	Hypertensive	Normal	3783.3	Adequate	76.9	Inadequate	79.2	Adequate	712.7	Adequate	614.5	Inadequate	15.7	Adequate	545.7	Adequate	1302.7	Adequate	6503.4	Adequate	2425.2	Adequate	9.4
113	Butre	42	Female	Married	Up to basic	Fishery	Early	No	No	Yes	No	Moderate	13.3	Normal	165	56.8	20.9	Normal	82	97	0.85	Moderate	4	30.8	163	104	Hypertensive	At risk	2917.8	Adequate	48.7	Inadequate	67.8	Adequate	551	Adequate	295.6	Inadequate	16.3	Inadequate	540.8	Adequate	1306.1	Adequate	4015.4	Inadequate	4422.1	Adequate	9.2
114	Butre	56	Female	Unmarried	Up to basic	Trading	Early	No	No	No	No	Moderate	8.8	Anemic	155	64.6	26.9	Overweight	95	99	0.96	High	8	39.3	138	84	Normal	At risk	1402.9	Inadequate	40.2	Inadequate	18.3	Inadequate	274.6	Inadequate	210.4	Inadequate	6.8	Inadequate	283.1	Inadequate	849	Adequate	2113.1	Inadequate	2249.1	Adequate	5.5
[truncated: 27 more columns]
